# Supplementary material for: Echiniscidae from the Sierra Nevada de Santa Marta, Colombia, new records and a new species of Bryodelphax Thulin, 1928 (Tardigrada)
Source: Zookeys. 2017 Sep 27;(703):1–14. doi: 10.3897/zookeys.703.12537 (PMC5673971; doi:10.3897/zookeys.703.12537)
Supplement: XML Treatment for Echiniscus dariae [file zookeys.703.12537-treatment1.xml]

<!DOCTYPE tp:taxon-treatment
  PUBLIC "-//TaxonX//DTD Taxonomic Treatment Publishing DTD v0 20100105//EN" "tax-treatment-NSO.dtd">
<tp:taxon-treatment xmlns:tp="http://www.plazi.org/taxpub"><tp:treatment-meta><kwd-group><label>Taxon classification</label><kwd><named-content xmlns:xlink="http://www.w3.org/1999/xlink" content-type="kingdom">Animalia</named-content></kwd><kwd><named-content xmlns:xlink="http://www.w3.org/1999/xlink" content-type="order"> Echiniscoidea</named-content></kwd><kwd><named-content xmlns:xlink="http://www.w3.org/1999/xlink" content-type="family">Echiniscidae</named-content></kwd></kwd-group><mixed-citation publication-type="journal"><person-group><name><surname>Lisi</surname><given-names>Oscar</given-names></name><name><surname>Daza</surname><given-names>Anisbeth</given-names></name><name><surname>Londoño</surname><given-names>Rosana</given-names></name><name><surname>Quiroga</surname><given-names>Sigmer</given-names></name></person-group><article-title>
          <tp:taxon-name><tp:taxon-name-part taxon-name-part-type="family">Echiniscidae</tp:taxon-name-part></tp:taxon-name> from the Sierra Nevada de Santa Marta, Colombia, new records and a new species of <italic><tp:taxon-name><tp:taxon-name-part taxon-name-part-type="genus" reg="Bryodelphax">Bryodelphax</tp:taxon-name-part></tp:taxon-name></italic> Thulin, 1928 (<tp:taxon-name><tp:taxon-name-part taxon-name-part-type="phylum">Tardigrada</tp:taxon-name-part></tp:taxon-name>)</article-title><source>Zookeys</source><day>27</day><month>9</month><year>2017</year><volume>2017</volume><issue>703</issue><fpage>1</fpage><lpage>14</lpage><pub-id pub-id-type="doi">10.3897/zookeys.703.12537</pub-id></mixed-citation></tp:treatment-meta><tp:nomenclature><tp:taxon-name>
                    <tp:taxon-name-part taxon-name-part-type="genus" reg="Echiniscus">Echiniscus</tp:taxon-name-part>
                    <tp:taxon-name-part taxon-name-part-type="species" reg="dariae">dariae</tp:taxon-name-part>
                  </tp:taxon-name><tp:taxon-authority>Kaczmarek &amp; Michalczyk, 2010</tp:taxon-authority></tp:nomenclature><tp:treatment-sec sec-type="material" id="SECID0EJMAC"><title>Material examined.</title><p>21 specimens, <abbrev xmlns:xlink="http://www.w3.org/1999/xlink" content-type="institution" xlink:title="Centro de Colecciones Biológicas de la Universidad del Magdalena" id="ABBRID0EPMAC" xlink:type="simple">CBUMAG</abbrev>:TAR:00068 (1 specimen), 00085 (11 specimens), 00098 (2 specimens), 00099 (2 specimens), 00101 (1 specimen), 00102 (2 specimens), 00103 (2 specimens). Microhabitat: mixture of a moss from the family <tp:taxon-name><tp:taxon-name-part taxon-name-part-type="family">Meesiaceae</tp:taxon-name-part></tp:taxon-name> and lichens of the genera <italic><tp:taxon-name><tp:taxon-name-part taxon-name-part-type="genus" reg="Hypotrachyna">Hypotrachyna</tp:taxon-name-part></tp:taxon-name></italic>, <italic><tp:taxon-name><tp:taxon-name-part taxon-name-part-type="genus" reg="Usnea">Usnea</tp:taxon-name-part></tp:taxon-name></italic>, <italic><tp:taxon-name><tp:taxon-name-part taxon-name-part-type="genus" reg="Parmotrema">Parmotrema</tp:taxon-name-part></tp:taxon-name></italic>, <italic><tp:taxon-name><tp:taxon-name-part taxon-name-part-type="genus" reg="Parmelinopsis">Parmelinopsis</tp:taxon-name-part></tp:taxon-name></italic>, growing on tree trunks. Localities: San Lorenzo, Sierra Nevada de Santa Marta, <named-content xmlns:xlink="http://www.w3.org/1999/xlink" content-type="dwc:verbatimCoordinates" xlink:type="simple"><named-content content-type="geo-json" specific-use="{&#34;type&#34;:&#34;Point&#34;,&#34;coordinates&#34;:[-74.065111,11.105556]}" id="NCID0EYNAC" xlink:type="simple">11°06'20.0"N, 74°03'54.4"W</named-content></named-content>, 1930 m a.s.l, and Bella Vista Sierra Nevada de Santa Marta, <named-content xmlns:xlink="http://www.w3.org/1999/xlink" content-type="dwc:verbatimCoordinates" xlink:type="simple"><named-content content-type="geo-json" specific-use="{&#34;type&#34;:&#34;Point&#34;,&#34;coordinates&#34;:[-74.084556,11.096611]}" id="NCID0EAOAC" xlink:type="simple">11°05'47.8"N, 74°05'04.4"W</named-content></named-content>, 2200 m a.s.l.</p></tp:treatment-sec><tp:treatment-sec sec-type="remarks" id="SECID0EFOAC"><title>Remarks.</title><p>The morphological features of the specimens correspond with the description of <italic><tp:taxon-name><tp:taxon-name-part taxon-name-part-type="genus" reg="Echiniscus">E.</tp:taxon-name-part> <tp:taxon-name-part taxon-name-part-type="species" reg="dariae">dariae</tp:taxon-name-part></tp:taxon-name></italic> (Kaczmarek &amp; Michalczyk, 2010), a species that has only been reported for the Neotropical region; with the type locality of Costa Rica, and Peru (<xref ref-type="bibr" rid="B9">Kaczmarek and Michalczyk 2010</xref>, <xref ref-type="bibr" rid="B13">Kaczmarek et al. 2014</xref>).</p><p>This is the first record of this species for Colombia.</p></tp:treatment-sec><ref-list><ref id="B9"><mixed-citation xmlns:xlink="http://www.w3.org/1999/xlink" xlink:type="simple">
          <person-group><name name-style="western"><surname>Kaczmarek</surname><given-names>Ł</given-names></name><name name-style="western"><surname>Michalczyk</surname><given-names>Ł</given-names></name></person-group> (<year>2010</year>) <article-title>The genus <italic><tp:taxon-name><tp:taxon-name-part taxon-name-part-type="genus">Echiniscus</tp:taxon-name-part></tp:taxon-name></italic> Schultze 1840 (<tp:taxon-name><tp:taxon-name-part taxon-name-part-type="phylum">Tardigrada</tp:taxon-name-part></tp:taxon-name>) in Costa Rican (Central America) rain forests with descriptions of two new species.</article-title> <source>Tropical Zoology</source> <volume>23</volume>: <fpage>91</fpage>–<lpage>106</lpage>.</mixed-citation></ref><ref id="B13"><mixed-citation xmlns:xlink="http://www.w3.org/1999/xlink" xlink:type="simple">
          <person-group><name name-style="western"><surname>Kaczmarek</surname><given-names>Ł</given-names></name><name name-style="western"><surname>Cytan</surname><given-names>J</given-names></name><name name-style="western"><surname>Zawierucha</surname><given-names>K</given-names></name><name name-style="western"><surname>Diduszko</surname><given-names>D</given-names></name><name name-style="western"><surname>Michalczyk</surname><given-names>Ł</given-names></name></person-group> (<year>2014</year>) <article-title>Tardigrades from Peru (South America), with descriptions of three new species of <tp:taxon-name><tp:taxon-name-part taxon-name-part-type="order">Parachela</tp:taxon-name-part></tp:taxon-name>.</article-title> <source>Zootaxa</source> <volume>3790</volume>(<issue>2</issue>): <fpage>357</fpage>–<lpage>379</lpage>. <ext-link xlink:type="simple" ext-link-type="doi" xlink:href="10.11646/zootaxa.3790.2.5">http://dx.doi.org/10.11646/zootaxa.3790.2.5</ext-link></mixed-citation></ref></ref-list></tp:taxon-treatment>
