# Supplementary material for: Echiniscidae from the Sierra Nevada de Santa Marta, Colombia, new records and a new species of Bryodelphax Thulin, 1928 (Tardigrada)
Source: Zookeys. 2017 Sep 27;(703):1–14. doi: 10.3897/zookeys.703.12537 (PMC5673971; doi:10.3897/zookeys.703.12537)
Supplement: XML Treatment for Echiniscus kofordi [file zookeys.703.12537-treatment2.xml]

<!DOCTYPE tp:taxon-treatment
  PUBLIC "-//TaxonX//DTD Taxonomic Treatment Publishing DTD v0 20100105//EN" "tax-treatment-NSO.dtd">
<tp:taxon-treatment xmlns:tp="http://www.plazi.org/taxpub"><tp:treatment-meta><kwd-group><label>Taxon classification</label><kwd><named-content xmlns:xlink="http://www.w3.org/1999/xlink" content-type="kingdom">Animalia</named-content></kwd><kwd><named-content xmlns:xlink="http://www.w3.org/1999/xlink" content-type="order"> Echiniscoidea</named-content></kwd><kwd><named-content xmlns:xlink="http://www.w3.org/1999/xlink" content-type="family">Echiniscidae</named-content></kwd></kwd-group><mixed-citation publication-type="journal"><person-group><name><surname>Lisi</surname><given-names>Oscar</given-names></name><name><surname>Daza</surname><given-names>Anisbeth</given-names></name><name><surname>Londoño</surname><given-names>Rosana</given-names></name><name><surname>Quiroga</surname><given-names>Sigmer</given-names></name></person-group><article-title>
          <tp:taxon-name><tp:taxon-name-part taxon-name-part-type="family">Echiniscidae</tp:taxon-name-part></tp:taxon-name> from the Sierra Nevada de Santa Marta, Colombia, new records and a new species of <italic><tp:taxon-name><tp:taxon-name-part taxon-name-part-type="genus" reg="Bryodelphax">Bryodelphax</tp:taxon-name-part></tp:taxon-name></italic> Thulin, 1928 (<tp:taxon-name><tp:taxon-name-part taxon-name-part-type="phylum">Tardigrada</tp:taxon-name-part></tp:taxon-name>)</article-title><source>Zookeys</source><day>27</day><month>9</month><year>2017</year><volume>2017</volume><issue>703</issue><fpage>1</fpage><lpage>14</lpage><pub-id pub-id-type="doi">10.3897/zookeys.703.12537</pub-id></mixed-citation></tp:treatment-meta><tp:nomenclature><tp:taxon-name>
                    <tp:taxon-name-part taxon-name-part-type="genus" reg="Echiniscus">Echiniscus</tp:taxon-name-part>
                    <tp:taxon-name-part taxon-name-part-type="species" reg="kofordi">kofordi</tp:taxon-name-part>
                  </tp:taxon-name><tp:taxon-authority>Schuster &amp; Grigarick, 1966</tp:taxon-authority></tp:nomenclature><tp:treatment-sec sec-type="material" id="SECID0EDAAE"><title>Material examined.</title><p>11 specimens, <abbrev xmlns:xlink="http://www.w3.org/1999/xlink" content-type="institution" xlink:title="Centro de Colecciones Biológicas de la Universidad del Magdalena" id="ABBRID0EJAAE" xlink:type="simple">CBUMAG</abbrev>:TAR:00143 (5 specimens), 00144 (6 specimens). Microhabitat: lichen from the genus <italic><tp:taxon-name><tp:taxon-name-part taxon-name-part-type="genus" reg="Parmotrema">Parmotrema</tp:taxon-name-part></tp:taxon-name></italic> growing on a tree trunk. Locality: Medium basin of Garupal River, Sierra Nevada de Santa Marta, <named-content xmlns:xlink="http://www.w3.org/1999/xlink" content-type="dwc:verbatimCoordinates" xlink:type="simple"><named-content content-type="geo-json" specific-use="{&#34;type&#34;:&#34;Point&#34;,&#34;coordinates&#34;:[-73.800417,10.230111]}" id="NCID0EYAAE" xlink:type="simple">10°13'48.4"N, 073°48'01.5"W</named-content></named-content>, 543 m a.s.l.</p></tp:treatment-sec><tp:treatment-sec sec-type="remarks" id="SECID0E4AAE"><title>Remarks.</title><p>These specimens were compared with the holotypes of <italic><tp:taxon-name><tp:taxon-name-part taxon-name-part-type="genus" reg="Echiniscus">E.</tp:taxon-name-part> <tp:taxon-name-part taxon-name-part-type="species" reg="walteri">walteri</tp:taxon-name-part></tp:taxon-name></italic> Pilato &amp; Lisi, 2003 and <italic><tp:taxon-name><tp:taxon-name-part taxon-name-part-type="genus" reg="Echiniscus">E.</tp:taxon-name-part> <tp:taxon-name-part taxon-name-part-type="species" reg="kofordi">kofordi</tp:taxon-name-part></tp:taxon-name></italic> Schuster &amp; Grigarick, 1966 deposited in the Binda and Pilato collection (Catania, Italy), concluding that the specimens corresponded perfectly with <italic><tp:taxon-name><tp:taxon-name-part taxon-name-part-type="genus" reg="Echiniscus">E.</tp:taxon-name-part> <tp:taxon-name-part taxon-name-part-type="species" reg="kofordi">kofordi</tp:taxon-name-part></tp:taxon-name></italic>. This species has a wide distribution; with the type locality Santa Cruz Island (Galápagos Islands, Ecuador), it has been recorded from India (Andaman Islands), United States, Mexico, Costa Rica, and Venezuela (<xref ref-type="bibr" rid="B7">Grigarick et al. 1983</xref>, <xref ref-type="bibr" rid="B19">Meyer 2013</xref>). Due to the disjunct geographical distribution reported for this species, it is suspected that the Indian record might refer to another similar species.</p><p>This identification provides the first record for Colombia.</p></tp:treatment-sec><ref-list><ref id="B7"><mixed-citation xmlns:xlink="http://www.w3.org/1999/xlink" xlink:type="simple">
          <person-group><name name-style="western"><surname>Grigarick</surname><given-names>AA</given-names></name><name name-style="western"><surname>Schuster</surname><given-names>RO</given-names></name><name name-style="western"><surname>Nelson</surname><given-names>DR</given-names></name></person-group> (<year>1983</year>) <article-title><tp:taxon-name><tp:taxon-name-part taxon-name-part-type="class">Heterotardigrada</tp:taxon-name-part></tp:taxon-name> of Venezuela (<tp:taxon-name><tp:taxon-name-part taxon-name-part-type="phylum">Tardigrada</tp:taxon-name-part></tp:taxon-name>).</article-title> <source>The Pan-Pacific Entomologist</source> <volume>59</volume>: <fpage>64</fpage>–<lpage>77</lpage>.</mixed-citation></ref><ref id="B19"><mixed-citation xmlns:xlink="http://www.w3.org/1999/xlink" xlink:type="simple">
          <person-group><name name-style="western"><surname>Meyer</surname><given-names>H</given-names></name></person-group> (<year>2013</year>) <article-title>Terrestrial and freshwater <tp:taxon-name><tp:taxon-name-part taxon-name-part-type="phylum">Tardigrada</tp:taxon-name-part></tp:taxon-name> of the Americas.</article-title> <source>Zootaxa</source> <volume>3747</volume>(<issue>1</issue>): <fpage>19</fpage>–<lpage>71</lpage>. <ext-link xlink:type="simple" ext-link-type="doi" xlink:href="10.11646/zootaxa.3747.1.1">http://dx.doi.org/10.11646/zootaxa.3747.1.1</ext-link></mixed-citation></ref></ref-list></tp:taxon-treatment>
