# Supplementary material for: Echiniscidae from the Sierra Nevada de Santa Marta, Colombia, new records and a new species of Bryodelphax Thulin, 1928 (Tardigrada)
Source: Zookeys. 2017 Sep 27;(703):1–14. doi: 10.3897/zookeys.703.12537 (PMC5673971; doi:10.3897/zookeys.703.12537)
Supplement: XML Treatment for Echiniscus perarmatus [file zookeys.703.12537-treatment3.xml]

<!DOCTYPE tp:taxon-treatment
  PUBLIC "-//TaxonX//DTD Taxonomic Treatment Publishing DTD v0 20100105//EN" "tax-treatment-NSO.dtd">
<tp:taxon-treatment xmlns:tp="http://www.plazi.org/taxpub"><tp:treatment-meta><kwd-group><label>Taxon classification</label><kwd><named-content xmlns:xlink="http://www.w3.org/1999/xlink" content-type="kingdom">Animalia</named-content></kwd><kwd><named-content xmlns:xlink="http://www.w3.org/1999/xlink" content-type="order"> Echiniscoidea</named-content></kwd><kwd><named-content xmlns:xlink="http://www.w3.org/1999/xlink" content-type="family">Echiniscidae</named-content></kwd></kwd-group><mixed-citation publication-type="journal"><person-group><name><surname>Lisi</surname><given-names>Oscar</given-names></name><name><surname>Daza</surname><given-names>Anisbeth</given-names></name><name><surname>Londoño</surname><given-names>Rosana</given-names></name><name><surname>Quiroga</surname><given-names>Sigmer</given-names></name></person-group><article-title>
          <tp:taxon-name><tp:taxon-name-part taxon-name-part-type="family">Echiniscidae</tp:taxon-name-part></tp:taxon-name> from the Sierra Nevada de Santa Marta, Colombia, new records and a new species of <italic><tp:taxon-name><tp:taxon-name-part taxon-name-part-type="genus" reg="Bryodelphax">Bryodelphax</tp:taxon-name-part></tp:taxon-name></italic> Thulin, 1928 (<tp:taxon-name><tp:taxon-name-part taxon-name-part-type="phylum">Tardigrada</tp:taxon-name-part></tp:taxon-name>)</article-title><source>Zookeys</source><day>27</day><month>9</month><year>2017</year><volume>2017</volume><issue>703</issue><fpage>1</fpage><lpage>14</lpage><pub-id pub-id-type="doi">10.3897/zookeys.703.12537</pub-id></mixed-citation></tp:treatment-meta><tp:nomenclature><tp:taxon-name>
                    <tp:taxon-name-part taxon-name-part-type="genus" reg="Echiniscus">Echiniscus</tp:taxon-name-part>
                    <tp:taxon-name-part taxon-name-part-type="species" reg="perarmatus">perarmatus</tp:taxon-name-part>
                  </tp:taxon-name><tp:taxon-authority>Murray, 1907</tp:taxon-authority></tp:nomenclature><tp:treatment-sec sec-type="material" id="SECID0EQDAE"><title>Material examined.</title><p>21 specimens, <abbrev xmlns:xlink="http://www.w3.org/1999/xlink" content-type="institution" xlink:title="Centro de Colecciones Biológicas de la Universidad del Magdalena" id="ABBRID0EWDAE" xlink:type="simple">CBUMAG</abbrev>:TAR:00098 (7 specimens), 00099 (10 specimens), 00101 (4 specimens). Microhabitat: lichen from the genus <italic><tp:taxon-name><tp:taxon-name-part taxon-name-part-type="genus" reg="Parmotrema">Parmotrema</tp:taxon-name-part></tp:taxon-name></italic>, growing on a tree trunk. Localities: Bella Vista, Sierra Nevada de Santa Marta, <named-content xmlns:xlink="http://www.w3.org/1999/xlink" content-type="dwc:verbatimCoordinates" xlink:type="simple"><named-content content-type="geo-json" specific-use="{&#34;type&#34;:&#34;Point&#34;,&#34;coordinates&#34;:[-74.084556,11.096611]}" id="NCID0EFEAE" xlink:type="simple">11°05'47.8"N, 74°05'04.4"W</named-content></named-content>, 1930 m a.s.l.</p></tp:treatment-sec><tp:treatment-sec sec-type="remarks" id="SECID0EKEAE"><title>Remarks.</title><p>The morphological characters of the Colombian specimens agree with the original description of <italic><tp:taxon-name><tp:taxon-name-part taxon-name-part-type="genus" reg="Echiniscus">E.</tp:taxon-name-part> <tp:taxon-name-part taxon-name-part-type="species" reg="perarmatus">perarmatus</tp:taxon-name-part></tp:taxon-name></italic> (Murray, 1907). This species, according to the literature, has a tropical and subtropical distribution; with the type locality, Cape Colony (South Africa), it has also been recorded in Indonesia, Hawaii, United States, and Venezuela (<xref ref-type="bibr" rid="B18">McInnes 1994</xref>). The apparent wide distribution we suggest indicates <italic><tp:taxon-name><tp:taxon-name-part taxon-name-part-type="genus" reg="Echiniscus">E.</tp:taxon-name-part> <tp:taxon-name-part taxon-name-part-type="species" reg="perarmatus">perarmatus</tp:taxon-name-part></tp:taxon-name></italic> might be a species complex. Therefore further work with original material, or specimens from the type locality, would be required to solve this problem.</p><p>This is the first record (<italic>sensu lato</italic>) for Colombia.</p></tp:treatment-sec><ref-list><ref id="B18"><mixed-citation xmlns:xlink="http://www.w3.org/1999/xlink" xlink:type="simple">
          <person-group><name name-style="western"><surname>McInnes</surname><given-names>SJ</given-names></name></person-group> (<year>1994</year>) <article-title>Zoogeographic distribution of terrestrial/freshwater tardigrades from current literature.</article-title> <source>Journal of Natural History</source> <volume>28</volume>: <fpage>257</fpage>–<lpage>352</lpage>. <ext-link xlink:type="simple" ext-link-type="doi" xlink:href="10.1080/00222939400770131">https://doi.org/10.1080/00222939400770131</ext-link></mixed-citation></ref></ref-list></tp:taxon-treatment>
