# Supplementary material for: Echiniscidae from the Sierra Nevada de Santa Marta, Colombia, new records and a new species of Bryodelphax Thulin, 1928 (Tardigrada)
Source: Zookeys. 2017 Sep 27;(703):1–14. doi: 10.3897/zookeys.703.12537 (PMC5673971; doi:10.3897/zookeys.703.12537)
Supplement: XML Treatment for Bryodelphax kristenseni [file zookeys.703.12537-treatment4.xml]

<!DOCTYPE tp:taxon-treatment
  PUBLIC "-//TaxonX//DTD Taxonomic Treatment Publishing DTD v0 20100105//EN" "tax-treatment-NSO.dtd">
<tp:taxon-treatment xmlns:tp="http://www.plazi.org/taxpub"><tp:treatment-meta><kwd-group><label>Taxon classification</label><kwd><named-content xmlns:xlink="http://www.w3.org/1999/xlink" content-type="kingdom">Animalia</named-content></kwd><kwd><named-content xmlns:xlink="http://www.w3.org/1999/xlink" content-type="order"> Echiniscoidea</named-content></kwd><kwd><named-content xmlns:xlink="http://www.w3.org/1999/xlink" content-type="family">Echiniscidae</named-content></kwd></kwd-group><mixed-citation publication-type="journal"><person-group><name><surname>Lisi</surname><given-names>Oscar</given-names></name><name><surname>Daza</surname><given-names>Anisbeth</given-names></name><name><surname>Londoño</surname><given-names>Rosana</given-names></name><name><surname>Quiroga</surname><given-names>Sigmer</given-names></name></person-group><article-title>
          <tp:taxon-name><tp:taxon-name-part taxon-name-part-type="family">Echiniscidae</tp:taxon-name-part></tp:taxon-name> from the Sierra Nevada de Santa Marta, Colombia, new records and a new species of <italic><tp:taxon-name><tp:taxon-name-part taxon-name-part-type="genus" reg="Bryodelphax">Bryodelphax</tp:taxon-name-part></tp:taxon-name></italic> Thulin, 1928 (<tp:taxon-name><tp:taxon-name-part taxon-name-part-type="phylum">Tardigrada</tp:taxon-name-part></tp:taxon-name>)</article-title><source>Zookeys</source><day>27</day><month>9</month><year>2017</year><volume>2017</volume><issue>703</issue><fpage>1</fpage><lpage>14</lpage><pub-id pub-id-type="doi">10.3897/zookeys.703.12537</pub-id></mixed-citation></tp:treatment-meta><tp:nomenclature><tp:taxon-name>
                    <tp:taxon-name-part taxon-name-part-type="genus" reg="Bryodelphax">Bryodelphax</tp:taxon-name-part>
                    <tp:taxon-name-part taxon-name-part-type="species" reg="kristenseni">kristenseni</tp:taxon-name-part>
                    <object-id xmlns:xlink="http://www.w3.org/1999/xlink" content-type="zoobank" xlink:type="simple">http://zoobank.org/87BA6532-6911-4C82-8FA0-689DD1080116</object-id>
                  </tp:taxon-name><tp:taxon-status xmlns:xlink="http://www.w3.org/1999/xlink" xlink:type="simple">sp. n.</tp:taxon-status><xref ref-type="fig" rid="F1">Figs 1</xref><xref ref-type="fig" rid="F2">, 2</xref><xref ref-type="fig" rid="F3">, 3</xref><xref ref-type="table" rid="T1">, Table 1</xref></tp:nomenclature><tp:treatment-sec sec-type="material" id="SECID0ESHAE"><title>Material examined.</title><p>Holotype and 10 paratypes extracted from a sample composed of lichen (<italic><tp:taxon-name><tp:taxon-name-part taxon-name-part-type="genus" reg="Parmotrema">Parmotrema</tp:taxon-name-part></tp:taxon-name></italic>), liverworts (<italic><tp:taxon-name><tp:taxon-name-part taxon-name-part-type="genus" reg="Frullania">Frullania</tp:taxon-name-part></tp:taxon-name></italic>, <italic><tp:taxon-name><tp:taxon-name-part taxon-name-part-type="genus" reg="Plagiochila">Plagiochila</tp:taxon-name-part></tp:taxon-name></italic>), and mosses (<tp:taxon-name><tp:taxon-name-part taxon-name-part-type="family">Calymperaceae</tp:taxon-name-part></tp:taxon-name>, <tp:taxon-name><tp:taxon-name-part taxon-name-part-type="family">Amblystegiaceae</tp:taxon-name-part></tp:taxon-name>). The sample was collected in 2011 at the medium basin of Garupal River, Sierra Nevada de Santa Marta, <named-content xmlns:xlink="http://www.w3.org/1999/xlink" content-type="dwc:verbatimCoordinates" xlink:type="simple"><named-content content-type="geo-json" specific-use="{&#34;type&#34;:&#34;Point&#34;,&#34;coordinates&#34;:[-73.800417,10.230111]}" id="NCID0E1IAE" xlink:type="simple">10°13'48.4"N, 073°48'01.5"W</named-content></named-content>, 543 m a.s.l.</p><p>Four additional specimens, <abbrev xmlns:xlink="http://www.w3.org/1999/xlink" content-type="institution" xlink:title="Centro de Colecciones Biológicas de la Universidad del Magdalena" id="ABBRID0EBJAE" xlink:type="simple">CBUMAG</abbrev>:TAR:00198 (1 specimen), 00100 (3 specimens), collected in 2012 from Bella Vista, Sierra Nevada de Santa Marta, <named-content xmlns:xlink="http://www.w3.org/1999/xlink" content-type="dwc:verbatimCoordinates" xlink:type="simple"><named-content content-type="geo-json" specific-use="{&#34;type&#34;:&#34;Point&#34;,&#34;coordinates&#34;:[-74.084556,11.096611]}" id="NCID0EJJAE" xlink:type="simple">11°05'47.8"N, 74°05'04.4"W</named-content></named-content>, 1,930 m a.s.l. The microhabitat was a lichen from the genus <italic><tp:taxon-name><tp:taxon-name-part taxon-name-part-type="genus" reg="Usnea">Usnea</tp:taxon-name-part></tp:taxon-name></italic>.</p><p>
                    <italic>Type repository</italic>: The holotype and paratypes are deposited in the Centro de Colecciones Biológicas de la Universidad del Magdalena (<abbrev xmlns:xlink="http://www.w3.org/1999/xlink" content-type="institution" xlink:title="Centro de Colecciones Biológicas de la Universidad del Magdalena" id="ABBRID0EZJAE" xlink:type="simple">CBUMAG</abbrev>), Santa Marta, Colombia. Slide numbers: Holotype (mature female) <abbrev xmlns:xlink="http://www.w3.org/1999/xlink" content-type="institution" xlink:title="Centro de Colecciones Biológicas de la Universidad del Magdalena" id="ABBRID0E5JAE" xlink:type="simple">CBUMAG</abbrev>:TAR:00143-8; Paratypes: <abbrev xmlns:xlink="http://www.w3.org/1999/xlink" content-type="institution" xlink:title="Centro de Colecciones Biológicas de la Universidad del Magdalena" id="ABBRID0EDKAE" xlink:type="simple">CBUMAG</abbrev>:TAR:00137 (3 specimens: 1 juvenile and 2 mature females), 00138 (5 specimens: 1 larva and 4 mature females), 00143 (1 specimen: mature female), 00144 (1 specimen: juvenile).</p></tp:treatment-sec><tp:treatment-sec sec-type="diagnosis" id="SECID0EIKAE"><title>Diagnosis.</title><p>Small <italic><tp:taxon-name><tp:taxon-name-part taxon-name-part-type="genus" reg="Bryodelphax">Bryodelphax</tp:taxon-name-part></tp:taxon-name></italic> with ten paired plus two or three unpaired ventral plates (IX/X:2-(1)-4-4-2-4-2-1-2-1 according to <xref ref-type="bibr" rid="B12">Kaczmarek et al. 2012</xref>), often poorly visible, with fine granular sculpture; dorsal plate ornamentation with superficial irregular pores, and deeper dark “dots” (i.e. cuticular pillars); 6 pairs of faint supplementary plates present laterally between paired plates, ventral cuticle between ventral plates smooth; spine on anterior legs and papilla on hind legs absent or not visible in optical microscopy, dentate collar absent.</p></tp:treatment-sec><tp:treatment-sec sec-type="description" id="SECID0EZKAE"><title>Description of the holotype.</title><p>Body colourless, eyespots absent or not visible after mounting. Total body length, 126.5 µm. Scapular and terminal plate not distinctly divided but unsculptured folds indicate the different portions of the plates (Fig. <xref ref-type="fig" rid="F1">1B</xref>, <xref ref-type="fig" rid="F2">2A</xref>). In particular on the scapular plate, a pair of lateral longitudinal grooves differentiates clearly the small <!--PageBreak-->lateral portions from the main median, which shows a median longitudinal fold crossed by three less defined transversal bends (Fig. <xref ref-type="fig" rid="F2">2A</xref>). A median longitudinal fold, not always obvious, is also present in the unpaired plates. The terminal plate has a pair of longitudinal folds (Fig. <xref ref-type="fig" rid="F2">2A</xref>), which separate the plate into a median and two lateral portions; the former appearing crossed by irregular transversal folds that are not always clearly visible (Fig. <xref ref-type="fig" rid="F1">1A</xref>, <xref ref-type="fig" rid="F2">2A</xref>). All three median plates divided, but the posterior portion of the third plate is narrow and rectangular. The first median plate transversally subdivided in two parts by a suture devoid of sculpture, a trapezoid anterior portion, and a triangular posterior section with a rounded caudal edge. The anterior portion of the second median plate is triangular and the posterior section trapezoid; in the posterior area an unsculptured triangular region is visible but, due to its appearance, was not interpreted as a plate. The third median plate is divided, the main anterior plate triangular, with an anterior rounded edge, and a posterior sculptured portion, but sometimes hidden by the terminal plate in contracted specimens. Paired plates also divided into an anterior moderately narrower portion, and a posterior wider portion (Figs <xref ref-type="fig" rid="F1">1A</xref>, <xref ref-type="fig" rid="F2">2A</xref>). The shape and arrangement of all plates and their sub-portions is outlined in Fig. <xref ref-type="fig" rid="F2">2A</xref>.</p><fig id="F1" position="float" orientation="portrait"><label>Figure 1.</label><caption><p>
                        <italic><tp:taxon-name><tp:taxon-name-part taxon-name-part-type="genus" reg="Bryodelphax">Bryodelphax</tp:taxon-name-part> <tp:taxon-name-part taxon-name-part-type="species" reg="kristenseni">kristenseni</tp:taxon-name-part></tp:taxon-name></italic> sp. n. <bold>A</bold> habitus and dorsal cuticular plates (paratype <abbrev xmlns:xlink="http://www.w3.org/1999/xlink" content-type="institution" xlink:title="Centro de Colecciones Biológicas de la Universidad del Magdalena" id="ABBRID0E1MAE" xlink:type="simple">CBUMAG</abbrev>:TAR: 00137-2; the arrow indicates the caudal portion of the third median plate) <bold>B</bold> scapular plate of the holotype, the ornamentation is visible (the specimen is oriented with the head pointing left) <bold>C</bold> ventral surface of the holotype, with several ventral plates visible (arrows indicate those that are better visible) <bold>D</bold> internal claw spurs (arrow <bold>a</bold>), and granular sculpture of the ventral plates (arrows <bold>b</bold>) (paratype <abbrev xmlns:xlink="http://www.w3.org/1999/xlink" content-type="institution" xlink:title="Centro de Colecciones Biológicas de la Universidad del Magdalena" id="ABBRID0EJNAE" xlink:type="simple">CBUMAG</abbrev>:TAR:00144-7). Scale bars: 10 µm (<bold>A–C</bold>); 5 µm (<bold>D</bold>).</p></caption><graphic xmlns:xlink="http://www.w3.org/1999/xlink" xlink:href="zookeys-703-001-g001.jpg" position="float" orientation="portrait" xlink:type="simple" id="oo_158148.jpg"/></fig><!--PageBreak--><p>All plates show apparent double sculpture: big pores more or less irregular in size and distribution, often fused to one another (Fig. <xref ref-type="fig" rid="F1">1A–B</xref>) in some cases almost forming patterns, and a lower level of regular “granules” (i.e. cuticular pillars). The pores tend to form three transversal bands on the scapular plate (Fig. <xref ref-type="fig" rid="F1">1B</xref>), while on the terminal plate they tend to be grouped in areas that are separated by stripes without pores, thus almost outlining “facets”. On the remaining plates, the pores tend to be arranged on each sub-portion of the plate in a more or less defined transversal band (or a single line on the narrowest sub-plates) (Fig. <xref ref-type="fig" rid="F1">1</xref>), i.e. a band on the anterior and a band on the posterior portions of the paired plates, a band on the anterior and a single line on the narrow posterior portions of the unpaired plates.</p><p>The cuticular pillars (Fig. <xref ref-type="fig" rid="F1">1A, B</xref>) appear regularly distributed, and vary in size between plates and the different part of each plate/sub-plate. The largest (about 1.2 µm) are on the scapular and terminal plates, and the proportion among the granules of the different plates is as follows: scapular = terminal &gt; posterior portions of the paired plates &gt; anterior portions of the paired plates &gt; unpaired plates. In the latter, the “granules” appear not only smaller but also fainter. On each plate or sub-plate, the terminal plate excluded, the “granules” are larger on the median transverse band, and gradually decrease in the more cephalic and caudal portions as well as the very lateral portions, <!--PageBreak-->almost at the borders. On the terminal plate the largest granules lie on a band at about ¾ of the length of the plate, gradually decreasing, going to the more cephalic portion and at the very lateral and caudal portions, almost at the borders. Six pairs of lateral supplementary platelets, difficult to see, are present between the paired plates (Fig. <xref ref-type="fig" rid="F2">2A</xref>).</p><fig id="F2" position="float" orientation="portrait"><label>Figure 2.</label><caption><p>Drawings of the dorsal <bold>A</bold> and ventral <bold>B</bold> plates arrangement of <italic><tp:taxon-name><tp:taxon-name-part taxon-name-part-type="genus" reg="Bryodelphax">Bryodelphax</tp:taxon-name-part> <tp:taxon-name-part taxon-name-part-type="species" reg="kristenseni">kristenseni</tp:taxon-name-part></tp:taxon-name></italic> sp. n.</p></caption><graphic xmlns:xlink="http://www.w3.org/1999/xlink" xlink:href="zookeys-703-001-g002.jpg" position="float" orientation="portrait" xlink:type="simple" id="oo_158149.jpg"/></fig><p>Ventral plates present, but faint and difficult to observe, consist of ten paired plus two unpaired (IX/X:2-(1)-4-4-2-4-2-1-2-1 according to <xref ref-type="bibr" rid="B12">Kaczmarek et al. 2012</xref>), as depicted in Fig. <xref ref-type="fig" rid="F2">2B</xref>; the brackets in the formula and the question mark in Fig. <xref ref-type="fig" rid="F2">2B</xref> indicate the difficulty in ascertaining the presence of an unpaired ventral plate at the level of legs I: if that plate is present, then the unpaired plates are three and not only two, and the plate rows are ten instead of nine. All ventral plates show a faint granulation under <abbrev xmlns:xlink="http://www.w3.org/1999/xlink" xlink:title="Phase Contrast Microscope" id="ABBRID0E3PAE" xlink:type="simple">PCM</abbrev> (Fig. <xref ref-type="fig" rid="F1">1C</xref>, arrows). The rest of the ventral cuticle is smooth. All legs with a band of small dots.</p><p>Apart from the cephalic cirri, only the lateral filament <italic>A</italic> is present (26.5 µm long = 21.0% of body length and 150.7% of the scapular plate length). Internal cephalic cirrus 8.0 µm long; external cephalic cirrus 11.5 µm long; cephalic papilla 4.0 µm long; clava <italic>c.</italic> 4.7 µm long (Table <xref ref-type="table" rid="T1">1</xref>).</p><!--PageBreak--><p>Spines on the first pair of legs absent or not visible under <abbrev xmlns:xlink="http://www.w3.org/1999/xlink" xlink:title="Phase Contrast Microscope" id="ABBRID0ERQAE" xlink:type="simple">PCM</abbrev>. The dentate collar on the fourth pair of legs absent (but the sculptured platelet of the dentate collar present). No papilla visible on the hind legs under <abbrev xmlns:xlink="http://www.w3.org/1999/xlink" xlink:title="Phase Contrast Microscope" id="ABBRID0EVQAE" xlink:type="simple">PCM</abbrev>. External claws smooth. Internal claws with spur oriented towards the base (Fig. <xref ref-type="fig" rid="F1">1D</xref>, arrow <italic>a</italic> indicating a spur). Measurements of some structures of the holotype and ranges among the paratypes (larva excluded) are given in Table <xref ref-type="table" rid="T1">1</xref> (Supplementary Data provides all measurements for these specimens). No eggs were found.</p><table-wrap id="T1" position="float" orientation="portrait"><label>Table 1.</label><caption><p>Measurements (µm) and %bo %sc values of selected morphological structures of the hotolotype and paratypes of <italic><tp:taxon-name><tp:taxon-name-part taxon-name-part-type="genus" reg="Bryodelphax">Bryodelphax</tp:taxon-name-part> <tp:taxon-name-part taxon-name-part-type="species" reg="kristenseni">kristenseni</tp:taxon-name-part></tp:taxon-name></italic> sp. n.</p></caption><table id="TID0ESBAE" rules="all"><tbody><tr><th rowspan="2" colspan="1">CHARACTER</th><th rowspan="2" colspan="1">N</th><th rowspan="1" colspan="9">MIN – MAX</th><th rowspan="1" colspan="3">MEAN</th><th rowspan="1" colspan="3">SD</th><th rowspan="1" colspan="3">HOLOTYPE</th></tr><tr><th rowspan="1" colspan="3">µm</th><th rowspan="1" colspan="3">%bo</th><th rowspan="1" colspan="3">%sc</th><th rowspan="1" colspan="1">µm</th><th rowspan="1" colspan="1">%bo</th><th rowspan="1" colspan="1">%sc</th><th rowspan="1" colspan="1">µm</th><th rowspan="1" colspan="1">%bo</th><th rowspan="1" colspan="1">%sc</th><th rowspan="1" colspan="1">µm</th><th rowspan="1" colspan="1">%bo</th><th rowspan="1" colspan="1">%sc</th></tr><tr><td rowspan="1" colspan="1">Body length</td><td rowspan="1" colspan="1">10</td><td rowspan="1" colspan="1">106</td><td rowspan="1" colspan="1">–</td><td rowspan="1" colspan="1">131</td><td rowspan="1" colspan="1"/><td rowspan="1" colspan="1"/><td rowspan="1" colspan="1"/><td rowspan="1" colspan="1"/><td rowspan="1" colspan="1"/><td rowspan="1" colspan="1"/><td rowspan="1" colspan="1">121.1</td><td rowspan="1" colspan="1"/><td rowspan="1" colspan="1"/><td rowspan="1" colspan="1">9.1</td><td rowspan="1" colspan="1"/><td rowspan="1" colspan="1"/><td rowspan="1" colspan="1">126.5</td><td rowspan="1" colspan="1"/><td rowspan="1" colspan="1"/></tr><tr><td rowspan="1" colspan="1">Scapular plate length</td><td rowspan="1" colspan="1">10</td><td rowspan="1" colspan="1">16.2</td><td rowspan="1" colspan="1">–</td><td rowspan="1" colspan="1">21.7</td><td rowspan="1" colspan="1">13.9</td><td rowspan="1" colspan="1">–</td><td rowspan="1" colspan="1">19.4</td><td rowspan="1" colspan="1"/><td rowspan="1" colspan="1"/><td rowspan="1" colspan="1"/><td rowspan="1" colspan="1">20.4</td><td rowspan="1" colspan="1">16.4</td><td rowspan="1" colspan="1"/><td rowspan="1" colspan="1">1.9</td><td rowspan="1" colspan="1">1.5</td><td rowspan="1" colspan="1"/><td rowspan="1" colspan="1">17.6</td><td rowspan="1" colspan="1">13.9</td><td rowspan="1" colspan="1"/></tr><tr><td rowspan="1" colspan="1">Lateral appendage A</td><td rowspan="1" colspan="1">8</td><td rowspan="1" colspan="1">24.8</td><td rowspan="1" colspan="1">–</td><td rowspan="1" colspan="1">27.2</td><td rowspan="1" colspan="1">18.8</td><td rowspan="1" colspan="1">–</td><td rowspan="1" colspan="1">24.0</td><td rowspan="1" colspan="1">115.9</td><td rowspan="1" colspan="1">–</td><td rowspan="1" colspan="1">163.5</td><td rowspan="1" colspan="1">26.5</td><td rowspan="1" colspan="1">21.4</td><td rowspan="1" colspan="1">129.0</td><td rowspan="1" colspan="1">0.8</td><td rowspan="1" colspan="1">1.8</td><td rowspan="1" colspan="1">15.9</td><td rowspan="1" colspan="1">26.5</td><td rowspan="1" colspan="1">21.0</td><td rowspan="1" colspan="1">150.7</td></tr><tr><td rowspan="1" colspan="1">Clava</td><td rowspan="1" colspan="1">5</td><td rowspan="1" colspan="1">3.8</td><td rowspan="1" colspan="1">–</td><td rowspan="1" colspan="1">4.8</td><td rowspan="1" colspan="1">3.4</td><td rowspan="1" colspan="1">–</td><td rowspan="1" colspan="1">4.3</td><td rowspan="1" colspan="1">15.7</td><td rowspan="1" colspan="1">–</td><td rowspan="1" colspan="1">26.3</td><td rowspan="1" colspan="1">4.7</td><td rowspan="1" colspan="1">3.7</td><td rowspan="1" colspan="1">19.0</td><td rowspan="1" colspan="1">0.4</td><td rowspan="1" colspan="1">0.3</td><td rowspan="1" colspan="1">4.0</td><td rowspan="1" colspan="1">4.7</td><td rowspan="1" colspan="1">3.7</td><td rowspan="1" colspan="1">21.0</td></tr><tr><td rowspan="1" colspan="1">Int. cephalic cirrus</td><td rowspan="1" colspan="1">9</td><td rowspan="1" colspan="1">6.6</td><td rowspan="1" colspan="1">–</td><td rowspan="1" colspan="1">8.3</td><td rowspan="1" colspan="1">5.2</td><td rowspan="1" colspan="1">–</td><td rowspan="1" colspan="1">7.0</td><td rowspan="1" colspan="1">31.9</td><td rowspan="1" colspan="1">–</td><td rowspan="1" colspan="1">45.5</td><td rowspan="1" colspan="1">8.0</td><td rowspan="1" colspan="1">6.3</td><td rowspan="1" colspan="1">39.0</td><td rowspan="1" colspan="1">0.7</td><td rowspan="1" colspan="1">0.5</td><td rowspan="1" colspan="1">4.0</td><td rowspan="1" colspan="1">8.0</td><td rowspan="1" colspan="1">6.3</td><td rowspan="1" colspan="1">45.5</td></tr><tr><td rowspan="1" colspan="1">Ext. cephalic cirrus</td><td rowspan="1" colspan="1">10</td><td rowspan="1" colspan="1">9.5</td><td rowspan="1" colspan="1">–</td><td rowspan="1" colspan="1">13.1</td><td rowspan="1" colspan="1">8.5</td><td rowspan="1" colspan="1">–</td><td rowspan="1" colspan="1">10.6</td><td rowspan="1" colspan="1">51.7</td><td rowspan="1" colspan="1">–</td><td rowspan="1" colspan="1">65.4</td><td rowspan="1" colspan="1">11.4</td><td rowspan="1" colspan="1">9.2</td><td rowspan="1" colspan="1">56.3</td><td rowspan="1" colspan="1">1.0</td><td rowspan="1" colspan="1">0.7</td><td rowspan="1" colspan="1">4.7</td><td rowspan="1" colspan="1">11.5</td><td rowspan="1" colspan="1">9.1</td><td rowspan="1" colspan="1">65.4</td></tr><tr><td rowspan="1" colspan="1">Cephalic papilla</td><td rowspan="1" colspan="1">7</td><td rowspan="1" colspan="1">3.5</td><td rowspan="1" colspan="1">–</td><td rowspan="1" colspan="1">4.5</td><td rowspan="1" colspan="1">3.1</td><td rowspan="1" colspan="1">–</td><td rowspan="1" colspan="1">3.8</td><td rowspan="1" colspan="1">19.3</td><td rowspan="1" colspan="1">–</td><td rowspan="1" colspan="1">25.6</td><td rowspan="1" colspan="1">4.1</td><td rowspan="1" colspan="1">3.4</td><td rowspan="1" colspan="1">21.2</td><td rowspan="1" colspan="1">0.4</td><td rowspan="1" colspan="1">0.2</td><td rowspan="1" colspan="1">2.2</td><td rowspan="1" colspan="1">4.0</td><td rowspan="1" colspan="1">3.2</td><td rowspan="1" colspan="1">22.8</td></tr><tr><td rowspan="1" colspan="1">Ext. claw I</td><td rowspan="1" colspan="1">9</td><td rowspan="1" colspan="1">5.3</td><td rowspan="1" colspan="1">–</td><td rowspan="1" colspan="1">6.4</td><td rowspan="1" colspan="1">4.7</td><td rowspan="1" colspan="1">–</td><td rowspan="1" colspan="1">5.6</td><td rowspan="1" colspan="1">28.6</td><td rowspan="1" colspan="1">–</td><td rowspan="1" colspan="1">34.2</td><td rowspan="1" colspan="1">6.2</td><td rowspan="1" colspan="1">4.9</td><td rowspan="1" colspan="1">29.9</td><td rowspan="1" colspan="1">0.4</td><td rowspan="1" colspan="1">0.3</td><td rowspan="1" colspan="1">2.1</td><td rowspan="1" colspan="1">6.0</td><td rowspan="1" colspan="1">4.7</td><td rowspan="1" colspan="1">33.8</td></tr><tr><td rowspan="1" colspan="1">Int. claw I</td><td rowspan="1" colspan="1">8</td><td rowspan="1" colspan="1">5.6</td><td rowspan="1" colspan="1">–</td><td rowspan="1" colspan="1">7.0</td><td rowspan="1" colspan="1">5.0</td><td rowspan="1" colspan="1">–</td><td rowspan="1" colspan="1">5.9</td><td rowspan="1" colspan="1">30.4</td><td rowspan="1" colspan="1">–</td><td rowspan="1" colspan="1">36.2</td><td rowspan="1" colspan="1">6.6</td><td rowspan="1" colspan="1">5.3</td><td rowspan="1" colspan="1">32.2</td><td rowspan="1" colspan="1">0.5</td><td rowspan="1" colspan="1">0.3</td><td rowspan="1" colspan="1">2.2</td><td rowspan="1" colspan="1">6.4</td><td rowspan="1" colspan="1">5.0</td><td rowspan="1" colspan="1">36.2</td></tr><tr><td rowspan="1" colspan="1">Spur</td><td rowspan="1" colspan="1">8</td><td rowspan="1" colspan="1">1.0</td><td rowspan="1" colspan="1">–</td><td rowspan="1" colspan="1">1.3</td><td rowspan="1" colspan="1"/><td rowspan="1" colspan="1"/><td rowspan="1" colspan="1"/><td rowspan="1" colspan="1"/><td rowspan="1" colspan="1"/><td rowspan="1" colspan="1"/><td rowspan="1" colspan="1">1.2</td><td rowspan="1" colspan="1"/><td rowspan="1" colspan="1"/><td rowspan="1" colspan="1">0.1</td><td rowspan="1" colspan="1"/><td rowspan="1" colspan="1"/><td rowspan="1" colspan="1">1.1</td><td rowspan="1" colspan="1"/><td rowspan="1" colspan="1"/></tr><tr><td rowspan="1" colspan="1">Spur/Claw</td><td rowspan="1" colspan="1"/><td rowspan="1" colspan="1">0.2</td><td rowspan="1" colspan="1">–</td><td rowspan="1" colspan="1">0.2</td><td rowspan="1" colspan="1"/><td rowspan="1" colspan="1"/><td rowspan="1" colspan="1"/><td rowspan="1" colspan="1"/><td rowspan="1" colspan="1"/><td rowspan="1" colspan="1"/><td rowspan="1" colspan="1">0.2</td><td rowspan="1" colspan="1"/><td rowspan="1" colspan="1"/><td rowspan="1" colspan="1">0.0</td><td rowspan="1" colspan="1"/><td rowspan="1" colspan="1"/><td rowspan="1" colspan="1">0.2</td><td rowspan="1" colspan="1"/><td rowspan="1" colspan="1"/></tr><tr><td rowspan="1" colspan="1">Ext. claw II</td><td rowspan="1" colspan="1">7</td><td rowspan="1" colspan="1">5.1</td><td rowspan="1" colspan="1">–</td><td rowspan="1" colspan="1">6.3</td><td rowspan="1" colspan="1">4.5</td><td rowspan="1" colspan="1">–</td><td rowspan="1" colspan="1">5.6</td><td rowspan="1" colspan="1">27.3</td><td rowspan="1" colspan="1">–</td><td rowspan="1" colspan="1">32.9</td><td rowspan="1" colspan="1">5.8</td><td rowspan="1" colspan="1">4.7</td><td rowspan="1" colspan="1">28.7</td><td rowspan="1" colspan="1">0.4</td><td rowspan="1" colspan="1">0.4</td><td rowspan="1" colspan="1">1.9</td><td rowspan="1" colspan="1">5.8</td><td rowspan="1" colspan="1">4.6</td><td rowspan="1" colspan="1">32.9</td></tr><tr><td rowspan="1" colspan="1">Int. claw II</td><td rowspan="1" colspan="1">6</td><td rowspan="1" colspan="1">5.5</td><td rowspan="1" colspan="1">–</td><td rowspan="1" colspan="1">6.6</td><td rowspan="1" colspan="1">4.7</td><td rowspan="1" colspan="1">–</td><td rowspan="1" colspan="1">5.1</td><td rowspan="1" colspan="1">23.7</td><td rowspan="1" colspan="1">–</td><td rowspan="1" colspan="1">31.7</td><td rowspan="1" colspan="1">6.0</td><td rowspan="1" colspan="1">5.0</td><td rowspan="1" colspan="1">26.2</td><td rowspan="1" colspan="1">0.5</td><td rowspan="1" colspan="1">0.1</td><td rowspan="1" colspan="1">3.0</td><td rowspan="1" colspan="1">6.0</td><td rowspan="1" colspan="1">4.7</td><td rowspan="1" colspan="1">26.9</td></tr><tr><td rowspan="1" colspan="1">Spur</td><td rowspan="1" colspan="1">7</td><td rowspan="1" colspan="1">0.9</td><td rowspan="1" colspan="1">–</td><td rowspan="1" colspan="1">1.1</td><td rowspan="1" colspan="1"/><td rowspan="1" colspan="1"/><td rowspan="1" colspan="1"/><td rowspan="1" colspan="1"/><td rowspan="1" colspan="1"/><td rowspan="1" colspan="1"/><td rowspan="1" colspan="1">1.1</td><td rowspan="1" colspan="1"/><td rowspan="1" colspan="1"/><td rowspan="1" colspan="1">0.1</td><td rowspan="1" colspan="1"/><td rowspan="1" colspan="1"/><td rowspan="1" colspan="1">1.0</td><td rowspan="1" colspan="1"/><td rowspan="1" colspan="1"/></tr><tr><td rowspan="1" colspan="1">Spur/Claw</td><td rowspan="1" colspan="1"/><td rowspan="1" colspan="1">0.1</td><td rowspan="1" colspan="1">–</td><td rowspan="1" colspan="1">0.2</td><td rowspan="1" colspan="1"/><td rowspan="1" colspan="1"/><td rowspan="1" colspan="1"/><td rowspan="1" colspan="1"/><td rowspan="1" colspan="1"/><td rowspan="1" colspan="1"/><td rowspan="1" colspan="1">0.2</td><td rowspan="1" colspan="1"/><td rowspan="1" colspan="1"/><td rowspan="1" colspan="1">0.0</td><td rowspan="1" colspan="1"/><td rowspan="1" colspan="1"/><td rowspan="1" colspan="1">0.2</td><td rowspan="1" colspan="1"/><td rowspan="1" colspan="1"/></tr><tr><td rowspan="1" colspan="1">Ext. claw III</td><td rowspan="1" colspan="1">7</td><td rowspan="1" colspan="1">4.4</td><td rowspan="1" colspan="1">–</td><td rowspan="1" colspan="1">6.3</td><td rowspan="1" colspan="1">4.2</td><td rowspan="1" colspan="1">–</td><td rowspan="1" colspan="1">5.5</td><td rowspan="1" colspan="1">25.0</td><td rowspan="1" colspan="1">–</td><td rowspan="1" colspan="1">31.7</td><td rowspan="1" colspan="1">6.0</td><td rowspan="1" colspan="1">4.7</td><td rowspan="1" colspan="1">28.5</td><td rowspan="1" colspan="1">0.7</td><td rowspan="1" colspan="1">0.4</td><td rowspan="1" colspan="1">2.2</td><td rowspan="1" colspan="1">5.6</td><td rowspan="1" colspan="1">4.4</td><td rowspan="1" colspan="1">31.7</td></tr><tr><td rowspan="1" colspan="1">Int. claw III</td><td rowspan="1" colspan="1">4</td><td rowspan="1" colspan="1">5.2</td><td rowspan="1" colspan="1">–</td><td rowspan="1" colspan="1">6.4</td><td rowspan="1" colspan="1">4.7</td><td rowspan="1" colspan="1">–</td><td rowspan="1" colspan="1">5.7</td><td rowspan="1" colspan="1">29.1</td><td rowspan="1" colspan="1">–</td><td rowspan="1" colspan="1">33.6</td><td rowspan="1" colspan="1">6.1</td><td rowspan="1" colspan="1">4.8</td><td rowspan="1" colspan="1">29.7</td><td rowspan="1" colspan="1">0.6</td><td rowspan="1" colspan="1">0.5</td><td rowspan="1" colspan="1">2.1</td><td rowspan="1" colspan="1">5.9</td><td rowspan="1" colspan="1">4.7</td><td rowspan="1" colspan="1">33.6</td></tr><tr><td rowspan="1" colspan="1">Spur</td><td rowspan="1" colspan="1">4</td><td rowspan="1" colspan="1">1.0</td><td rowspan="1" colspan="1">–</td><td rowspan="1" colspan="1">1.2</td><td rowspan="1" colspan="1"/><td rowspan="1" colspan="1"/><td rowspan="1" colspan="1"/><td rowspan="1" colspan="1"/><td rowspan="1" colspan="1"/><td rowspan="1" colspan="1"/><td rowspan="1" colspan="1">1.1</td><td rowspan="1" colspan="1"/><td rowspan="1" colspan="1"/><td rowspan="1" colspan="1">0.1</td><td rowspan="1" colspan="1"/><td rowspan="1" colspan="1"/><td rowspan="1" colspan="1">1.1</td><td rowspan="1" colspan="1"/><td rowspan="1" colspan="1"/></tr><tr><td rowspan="1" colspan="1">Spur/Claw</td><td rowspan="1" colspan="1"/><td rowspan="1" colspan="1">0.2</td><td rowspan="1" colspan="1">–</td><td rowspan="1" colspan="1">0.2</td><td rowspan="1" colspan="1"/><td rowspan="1" colspan="1"/><td rowspan="1" colspan="1"/><td rowspan="1" colspan="1"/><td rowspan="1" colspan="1"/><td rowspan="1" colspan="1"/><td rowspan="1" colspan="1">0.2</td><td rowspan="1" colspan="1"/><td rowspan="1" colspan="1"/><td rowspan="1" colspan="1">0.0</td><td rowspan="1" colspan="1"/><td rowspan="1" colspan="1"/><td rowspan="1" colspan="1">0.2</td><td rowspan="1" colspan="1"/><td rowspan="1" colspan="1"/></tr><tr><td rowspan="1" colspan="1">Ext. claw IV</td><td rowspan="1" colspan="1">6</td><td rowspan="1" colspan="1">5.2</td><td rowspan="1" colspan="1">–</td><td rowspan="1" colspan="1">7.2</td><td rowspan="1" colspan="1">4.9</td><td rowspan="1" colspan="1">–</td><td rowspan="1" colspan="1">6.0</td><td rowspan="1" colspan="1">29.1</td><td rowspan="1" colspan="1">–</td><td rowspan="1" colspan="1">35.2</td><td rowspan="1" colspan="1">6.5</td><td rowspan="1" colspan="1">5.3</td><td rowspan="1" colspan="1">31.5</td><td rowspan="1" colspan="1">0.7</td><td rowspan="1" colspan="1">0.4</td><td rowspan="1" colspan="1">2.1</td><td rowspan="1" colspan="1"/><td rowspan="1" colspan="1"/><td rowspan="1" colspan="1"/></tr><tr><td rowspan="1" colspan="1">Int. claw IV</td><td rowspan="1" colspan="1">3</td><td rowspan="1" colspan="1">6.0</td><td rowspan="1" colspan="1">–</td><td rowspan="1" colspan="1">6.5</td><td rowspan="1" colspan="1">5.0</td><td rowspan="1" colspan="1">–</td><td rowspan="1" colspan="1">5.5</td><td rowspan="1" colspan="1">30.6</td><td rowspan="1" colspan="1">–</td><td rowspan="1" colspan="1">37.3</td><td rowspan="1" colspan="1">6.3</td><td rowspan="1" colspan="1">5.3</td><td rowspan="1" colspan="1">32.3</td><td rowspan="1" colspan="1">0.3</td><td rowspan="1" colspan="1">0.3</td><td rowspan="1" colspan="1">3.5</td><td rowspan="1" colspan="1"/><td rowspan="1" colspan="1"/><td rowspan="1" colspan="1"/></tr><tr><td rowspan="1" colspan="1">Spur</td><td rowspan="1" colspan="1">2</td><td rowspan="1" colspan="1">1.0</td><td rowspan="1" colspan="1">–</td><td rowspan="1" colspan="1">1.3</td><td rowspan="1" colspan="1"/><td rowspan="1" colspan="1"/><td rowspan="1" colspan="1"/><td rowspan="1" colspan="1"/><td rowspan="1" colspan="1"/><td rowspan="1" colspan="1"/><td rowspan="1" colspan="1">1.2</td><td rowspan="1" colspan="1"/><td rowspan="1" colspan="1"/><td rowspan="1" colspan="1">0.2</td><td rowspan="1" colspan="1"/><td rowspan="1" colspan="1"/><td rowspan="1" colspan="1"/><td rowspan="1" colspan="1"/><td rowspan="1" colspan="1"/></tr><tr><td rowspan="1" colspan="1">Spur/Claw</td><td rowspan="1" colspan="1"/><td rowspan="1" colspan="1">0.2</td><td rowspan="1" colspan="1">–</td><td rowspan="1" colspan="1">0.2</td><td rowspan="1" colspan="1"/><td rowspan="1" colspan="1"/><td rowspan="1" colspan="1"/><td rowspan="1" colspan="1"/><td rowspan="1" colspan="1"/><td rowspan="1" colspan="1"/><td rowspan="1" colspan="1">0.2</td><td rowspan="1" colspan="1"/><td rowspan="1" colspan="1"/><td rowspan="1" colspan="1"/><td rowspan="1" colspan="1"/><td rowspan="1" colspan="1"/><td rowspan="1" colspan="1"/><td rowspan="1" colspan="1"/><td rowspan="1" colspan="1"/></tr></tbody></table></table-wrap></tp:treatment-sec><tp:treatment-sec sec-type="remarks" id="SECID0EP6AG"><title>Remarks.</title><p>The paratypes exhibit the same morphology, but with a certain degree of variation with regard to appearance of the bands of the scapular and terminal plates, more visible in less relaxed specimens. The narrow posterior portions of the median plates (especially with regard to the third), are more visible in well-relaxed specimens but can be totally hidden in contracted specimens. In such specimens, the posterior elements of each couple of supplementary platelets, especially the third, could also be hidden. In addition, the orientation of the specimen on the slide meant the supplementary lateral platelets were not always clearly visible. With regard to the ventral plates, these were evident in some specimens, e.g. that chosen as holotype, but were not always easy to see. In general, the ventral plates varied from faint to almost invisible (without clear indication of a link with life stage); it took a very accurate, long observation under both <abbrev xmlns:xlink="http://www.w3.org/1999/xlink" xlink:title="Phase Contrast Microscope" id="ABBRID0EV6AG" xlink:type="simple">PCM</abbrev> and DIC to identify all the plates and to be certain of the number and arrangement. Such plates show in <abbrev xmlns:xlink="http://www.w3.org/1999/xlink" xlink:title="Phase Contrast Microscope" id="ABBRID0EZ6AG" xlink:type="simple">PCM</abbrev> a faint granulation, which is actually what, in some cases, made them visible; their borders often being unclear. In some of the specimens not even one ventral plate was apparent at first sight, requiring very careful observation to detect at least some of them; thus this character can pass unnoticed. We therefore recommend great care in observing <italic><tp:taxon-name><tp:taxon-name-part taxon-name-part-type="genus" reg="Bryodelphax">Bryodelphax</tp:taxon-name-part></tp:taxon-name></italic> before considering whether a specimen is without ventral plates, and also without supplementary lateral platelets.</p><p>Another character, for which considerable individual variability is noted, is the distribution of the cuticular pores, which may be arranged from a relatively regular distribution, as described in the holotype, to a quite random distribution. Additionally, the transversal bands of pores of the sub-portions of the paired and unpaired plates can be reduced to a single, more or less regular row.</p><p>Finally, the papilla of the hind legs in most specimens was not visible, but in a couple of individuals, there appeared to be an extremely small, faint papilla. However, the presence of particles in the slides preparation prevented us from being sure that what we observed was a papilla and not some out of focus particle. This character, therefore, needs to be confirmed.</p></tp:treatment-sec><tp:treatment-sec sec-type="etymology" id="SECID0EGABG"><title>Etymology.</title><p>The species is named in honour of Professor Reinhardt Møbjerg Kristensen, in particular for his valuable contribution to the taxonomy of <tp:taxon-name><tp:taxon-name-part taxon-name-part-type="family">Echiniscidae</tp:taxon-name-part></tp:taxon-name> (<xref ref-type="bibr" rid="B14">Kristensen 1987</xref>).</p></tp:treatment-sec><tp:treatment-sec sec-type="Differential diagnosis" id="SECID0EVABG"><title>Differential diagnosis.</title><p>According to <xref ref-type="bibr" rid="B15">Kristensen et al. (2010)</xref>, the new species falls into the <italic><tp:taxon-name><tp:taxon-name-part taxon-name-part-type="species" reg="weglarskae">weglarskae</tp:taxon-name-part></tp:taxon-name></italic> group due to the presence of ventral plates. Within this group the dentate collar is absent from only two species: <italic><tp:taxon-name><tp:taxon-name-part taxon-name-part-type="genus" reg="Bryodelphax">Bryodelphax</tp:taxon-name-part> <tp:taxon-name-part taxon-name-part-type="species" reg="sinensis">sinensis</tp:taxon-name-part></tp:taxon-name></italic> (Pilato, 1974) and <italic><tp:taxon-name><tp:taxon-name-part taxon-name-part-type="genus" reg="Bryodelphax">B.</tp:taxon-name-part> <tp:taxon-name-part taxon-name-part-type="species" reg="aaseae">aaseae</tp:taxon-name-part></tp:taxon-name></italic>. However, due to the difficulty in observing the ventral plates in some specimens of our new species, we also compare species descriptions where ventral plates were not reported (stressing the fact that especially in early publications the ventral plates may have passed unnoticed or not considered a valuable character). Species with the same type of cuticular ornamentation, and without the dentate collar include: <italic><tp:taxon-name><tp:taxon-name-part taxon-name-part-type="genus" reg="Bryodelphax">B.</tp:taxon-name-part> <tp:taxon-name-part taxon-name-part-type="species" reg="parvulus">parvulus</tp:taxon-name-part></tp:taxon-name></italic>, <italic><tp:taxon-name><tp:taxon-name-part taxon-name-part-type="genus" reg="Bryodelphax">B.</tp:taxon-name-part> <tp:taxon-name-part taxon-name-part-type="species" reg="asiaticus">asiaticus</tp:taxon-name-part></tp:taxon-name></italic> Kaczmarek &amp; Michalczyk, 2004 and <italic><tp:taxon-name><tp:taxon-name-part taxon-name-part-type="genus" reg="Bryodelphax">B.</tp:taxon-name-part> <tp:taxon-name-part taxon-name-part-type="species" reg="ortholineatus">ortholineatus</tp:taxon-name-part></tp:taxon-name></italic> (Bartoš, 1963).</p><p>
                    <italic><tp:taxon-name><tp:taxon-name-part taxon-name-part-type="genus" reg="Bryodelphax">Bryodelphax</tp:taxon-name-part> <tp:taxon-name-part taxon-name-part-type="species" reg="aaseae">aaseae</tp:taxon-name-part></tp:taxon-name></italic> (Kristensen, Michalczyk &amp; Kaczmarek, 2010) is the most similar species, sharing with the new species the same ventral plate configuration (if the median unpaired plate at the level of legs I is also present in the new species). These plates were described as smooth by the authors, but in <xref ref-type="bibr" rid="B15">Kristensen et al. (2010</xref> – figs 9–11 and 19), there is the appearance under <abbrev xmlns:xlink="http://www.w3.org/1999/xlink" xlink:title="Phase Contrast Microscope" id="ABBRID0ERDBG" xlink:type="simple">PCM</abbrev> of granulation, and this might be similar to the new species. Another character we noted was the apparent presence of lateral supplementary platelets between the paired plates in <italic><tp:taxon-name><tp:taxon-name-part taxon-name-part-type="genus" reg="Bryodelphax">B.</tp:taxon-name-part> <tp:taxon-name-part taxon-name-part-type="species" reg="aaseae">aaseae</tp:taxon-name-part></tp:taxon-name></italic>, (see: <xref ref-type="bibr" rid="B15">Kristensen et al. 2010</xref> – fig. 7), which was not mentioned by the authors. Despite the similarities, <italic><tp:taxon-name><tp:taxon-name-part taxon-name-part-type="genus" reg="Bryodelphax">B.</tp:taxon-name-part> <tp:taxon-name-part taxon-name-part-type="species" reg="kristenseni">kristenseni</tp:taxon-name-part></tp:taxon-name></italic> sp. n. differs from <italic><tp:taxon-name><tp:taxon-name-part taxon-name-part-type="genus" reg="Bryodelphax">B.</tp:taxon-name-part> <tp:taxon-name-part taxon-name-part-type="species" reg="aaseae">aaseae</tp:taxon-name-part></tp:taxon-name></italic> by: less evident ventral plates; the unpaired ventral plate at the level of the pharyngeal bulb appears absent in <italic><tp:taxon-name><tp:taxon-name-part taxon-name-part-type="genus" reg="Bryodelphax">B.</tp:taxon-name-part> <tp:taxon-name-part taxon-name-part-type="species" reg="kristenseni">kristenseni</tp:taxon-name-part></tp:taxon-name></italic> sp. n. (present in <italic><tp:taxon-name><tp:taxon-name-part taxon-name-part-type="genus" reg="Bryodelphax">B.</tp:taxon-name-part> <tp:taxon-name-part taxon-name-part-type="species" reg="aaseae">aaseae</tp:taxon-name-part></tp:taxon-name></italic>); shorter cirrus A (18.8–24.0% of the body length <italic>vs.</italic> about 24–34% µm in <italic><tp:taxon-name><tp:taxon-name-part taxon-name-part-type="genus" reg="Bryodelphax">B.</tp:taxon-name-part> <tp:taxon-name-part taxon-name-part-type="species" reg="aaseae">aaseae</tp:taxon-name-part></tp:taxon-name></italic>); longer clava (3.4–4.3% of the body length <italic>vs.</italic> less than 3% µm in <italic><tp:taxon-name><tp:taxon-name-part taxon-name-part-type="genus" reg="Bryodelphax">B.</tp:taxon-name-part> <tp:taxon-name-part taxon-name-part-type="species" reg="aaseae">aaseae</tp:taxon-name-part></tp:taxon-name></italic>); shorter claws (4.2–6.0% of the body length <italic>vs.</italic> about 7.3–7.7% in <italic><tp:taxon-name><tp:taxon-name-part taxon-name-part-type="genus" reg="Bryodelphax">B.</tp:taxon-name-part> <tp:taxon-name-part taxon-name-part-type="species" reg="aaseae">aaseae</tp:taxon-name-part></tp:taxon-name></italic>).</p><p>
                    <italic><tp:taxon-name><tp:taxon-name-part taxon-name-part-type="genus" reg="Bryodelphax">Bryodelphax</tp:taxon-name-part> <tp:taxon-name-part taxon-name-part-type="species" reg="kristenseni">kristenseni</tp:taxon-name-part></tp:taxon-name></italic> sp. n. differs from <italic><tp:taxon-name><tp:taxon-name-part taxon-name-part-type="genus" reg="Bryodelphax">B.</tp:taxon-name-part> <tp:taxon-name-part taxon-name-part-type="species" reg="sinensis">sinensis</tp:taxon-name-part></tp:taxon-name></italic> by having supplementary platelets, more numerous ventral plates (IX/X:2-(1)-4-4-2-4-2-1-2-1 <italic>vs</italic> VII:2-2-2-2-2-2-1 in <italic><tp:taxon-name><tp:taxon-name-part taxon-name-part-type="genus" reg="Bryodelphax">B.</tp:taxon-name-part> <tp:taxon-name-part taxon-name-part-type="species" reg="sinensis">sinensis</tp:taxon-name-part></tp:taxon-name></italic>), ventral cuticle smooth (dotted in <italic><tp:taxon-name><tp:taxon-name-part taxon-name-part-type="genus" reg="Bryodelphax">B.</tp:taxon-name-part> <tp:taxon-name-part taxon-name-part-type="species" reg="sinensis">sinensis</tp:taxon-name-part></tp:taxon-name></italic>), longer clava (3.4–4.3% of the body length <italic>vs.</italic> about 2.5% in <italic><tp:taxon-name><tp:taxon-name-part taxon-name-part-type="genus" reg="Bryodelphax">B.</tp:taxon-name-part> <tp:taxon-name-part taxon-name-part-type="species" reg="sinensis">sinensis</tp:taxon-name-part></tp:taxon-name></italic>).</p><p>The diagnosis of <italic><tp:taxon-name><tp:taxon-name-part taxon-name-part-type="genus" reg="Bryodelphax">B.</tp:taxon-name-part> <tp:taxon-name-part taxon-name-part-type="species" reg="parvulus">parvulus</tp:taxon-name-part></tp:taxon-name></italic> was revised by <xref ref-type="bibr" rid="B25">Pilato et al. (2010)</xref>, and this species should lack ventral plates. Moreover, another difference with the new species is the length of the clava: 3.4–4.3% of the body <italic>vs.</italic> about 2.5% of the body in <italic><tp:taxon-name><tp:taxon-name-part taxon-name-part-type="genus" reg="Bryodelphax">B.</tp:taxon-name-part> <tp:taxon-name-part taxon-name-part-type="species" reg="parvulus">parvulus</tp:taxon-name-part></tp:taxon-name></italic> (see <xref ref-type="bibr" rid="B25">Pilato et al. 2010</xref>, in which a specimen from Poland attributed to <italic><tp:taxon-name><tp:taxon-name-part taxon-name-part-type="genus" reg="Bryodelphax">B.</tp:taxon-name-part> <tp:taxon-name-part taxon-name-part-type="species" reg="parvulus">parvulus</tp:taxon-name-part></tp:taxon-name></italic> by <xref ref-type="bibr" rid="B37">Węglarska 1959</xref>, and confirmed by Pilato, was measured, slide No. 1476 of Pilato and Binda collection).</p><p>
                    <italic><tp:taxon-name><tp:taxon-name-part taxon-name-part-type="genus" reg="Bryodelphax">Bryodelphax</tp:taxon-name-part> <tp:taxon-name-part taxon-name-part-type="species" reg="kristenseni">kristenseni</tp:taxon-name-part></tp:taxon-name></italic> sp. n. differs from <italic><tp:taxon-name><tp:taxon-name-part taxon-name-part-type="genus" reg="Bryodelphax">B.</tp:taxon-name-part> <tp:taxon-name-part taxon-name-part-type="species" reg="asiaticus">asiaticus</tp:taxon-name-part></tp:taxon-name></italic>, which lacks the ventral plates, in having non-granulated ventral cuticle, anterior portions of median plates 1 and 2 markedly larger than the posterior portions (which are almost a stripe), while in <italic><tp:taxon-name><tp:taxon-name-part taxon-name-part-type="genus" reg="Bryodelphax">B.</tp:taxon-name-part> <tp:taxon-name-part taxon-name-part-type="species" reg="asiaticus">asiaticus</tp:taxon-name-part></tp:taxon-name></italic> the posterior portions of those plates are only slightly smaller.</p><p>The new species differs from <italic><tp:taxon-name><tp:taxon-name-part taxon-name-part-type="genus" reg="Bryodelphax">B.</tp:taxon-name-part> <tp:taxon-name-part taxon-name-part-type="species" reg="ortholineatus">ortholineatus</tp:taxon-name-part></tp:taxon-name></italic> in having spurs on internal claws (absent in <italic><tp:taxon-name><tp:taxon-name-part taxon-name-part-type="genus" reg="Bryodelphax">B.</tp:taxon-name-part> <tp:taxon-name-part taxon-name-part-type="species" reg="ortholineatus">ortholineatus</tp:taxon-name-part></tp:taxon-name></italic>), in having supplementary platelets (not mentioned in the original description (Bartoš, 1963) and reported as absent by <xref ref-type="bibr" rid="B6">Fontoura et al. 2008</xref>), and the shape of the median plates looks different in Bartoš’ original drawing, but it must be stressed that the drawing was very stylised.</p></tp:treatment-sec><tp:treatment-sec><!--Section generated to contain objects referenced in tp:taxon-treatment.--><fig id="F3" position="float" orientation="portrait"><label>Figure 3.</label><caption><p>Divided third median plate (arrows indicate its caudal piece) in <bold>A</bold> <italic><tp:taxon-name><tp:taxon-name-part taxon-name-part-type="genus" reg="Bryodelphax">Bryodelphax</tp:taxon-name-part> <tp:taxon-name-part taxon-name-part-type="species" reg="brevidentatus">brevidentatus</tp:taxon-name-part></tp:taxon-name></italic> Kaczmarek, Michalczyk &amp; Degma, 2005 <bold>B</bold> <italic><tp:taxon-name><tp:taxon-name-part taxon-name-part-type="genus" reg="Bryodelphax">B.</tp:taxon-name-part> <tp:taxon-name-part taxon-name-part-type="species" reg="meronensis">meronensis</tp:taxon-name-part></tp:taxon-name></italic> Pilato, Lisi &amp; Binda, 2010 <bold>C</bold> <italic><tp:taxon-name><tp:taxon-name-part taxon-name-part-type="genus" reg="Bryodelphax">B.</tp:taxon-name-part> <tp:taxon-name-part taxon-name-part-type="species" reg="parvulus">parvulus</tp:taxon-name-part></tp:taxon-name></italic> Thulin, 1928, and <bold>D</bold> <italic><tp:taxon-name><tp:taxon-name-part taxon-name-part-type="genus" reg="Bryodelphax">B.</tp:taxon-name-part> <tp:taxon-name-part taxon-name-part-type="species" reg="weglarskae">weglarskae</tp:taxon-name-part></tp:taxon-name></italic> (Pilato, 1972). Scale bars 10 µm.</p></caption><graphic xmlns:xlink="http://www.w3.org/1999/xlink" xlink:href="zookeys-703-001-g003.jpg" position="float" orientation="portrait" xlink:type="simple" id="oo_158150.jpg"/></fig></tp:treatment-sec><ref-list><ref id="B12"><mixed-citation xmlns:xlink="http://www.w3.org/1999/xlink" xlink:type="simple">
          <person-group><name name-style="western"><surname>Kaczmarek</surname><given-names>Ł</given-names></name><name name-style="western"><surname>Zawierucha</surname><given-names>K</given-names></name><name name-style="western"><surname>Smykla</surname><given-names>J</given-names></name><name name-style="western"><surname>Michalczyk</surname><given-names>Ł</given-names></name></person-group> (<year>2012</year>) <article-title><tp:taxon-name><tp:taxon-name-part taxon-name-part-type="phylum">Tardigrada</tp:taxon-name-part></tp:taxon-name> of the Revdalen (Spitsbergen) with the descriptions of two new species: <italic><tp:taxon-name><tp:taxon-name-part taxon-name-part-type="genus">Bryodelphax</tp:taxon-name-part> <tp:taxon-name-part taxon-name-part-type="species">parvuspolaris</tp:taxon-name-part></tp:taxon-name></italic> (<tp:taxon-name><tp:taxon-name-part taxon-name-part-type="class">Heterotardigrada</tp:taxon-name-part></tp:taxon-name>) and <italic><tp:taxon-name><tp:taxon-name-part taxon-name-part-type="genus">Isohypsibius</tp:taxon-name-part> <tp:taxon-name-part taxon-name-part-type="species">coulsoni</tp:taxon-name-part></tp:taxon-name></italic> (<tp:taxon-name><tp:taxon-name-part taxon-name-part-type="class">Eutardigrada</tp:taxon-name-part></tp:taxon-name>).</article-title> <source>Polar Biology</source> <volume>35</volume>(<issue>7</issue>): <fpage>1013</fpage>–<lpage>1026</lpage>. <ext-link xlink:type="simple" ext-link-type="doi" xlink:href="10.1007/s00300-011-1149-0">https://doi.org/10.1007/s00300-011-1149-0</ext-link></mixed-citation></ref><ref id="B14"><mixed-citation xmlns:xlink="http://www.w3.org/1999/xlink" xlink:type="simple">
          <person-group><name name-style="western"><surname>Kristensen</surname><given-names>RM</given-names></name></person-group> (<year>1987</year>) Generic revision of the <tp:taxon-name><tp:taxon-name-part taxon-name-part-type="family">Echiniscidae</tp:taxon-name-part></tp:taxon-name> (<tp:taxon-name><tp:taxon-name-part taxon-name-part-type="class">Heterotardigrada</tp:taxon-name-part></tp:taxon-name>), with a discussion of the origin of the family. In: Bertolani R (Ed) Biology of Tardigrades. Selected Symposia and Monographs U.Z. I., 1, Mucchi, Modena. pp 261–335.</mixed-citation></ref><ref id="B15"><mixed-citation xmlns:xlink="http://www.w3.org/1999/xlink" xlink:type="simple">
          <person-group><name name-style="western"><surname>Kristensen</surname><given-names>RM</given-names></name><name name-style="western"><surname>Michalczyk</surname><given-names>Ł</given-names></name><name name-style="western"><surname>Kaczmarek</surname><given-names>Ł</given-names></name></person-group> (<year>2010</year>) <article-title>The first record of the genus <italic><tp:taxon-name><tp:taxon-name-part taxon-name-part-type="genus">Bryodelphax</tp:taxon-name-part></tp:taxon-name></italic> (<tp:taxon-name><tp:taxon-name-part taxon-name-part-type="phylum">Tardigrada</tp:taxon-name-part></tp:taxon-name>: <tp:taxon-name><tp:taxon-name-part taxon-name-part-type="class">Heterotardigrada</tp:taxon-name-part></tp:taxon-name>: <tp:taxon-name><tp:taxon-name-part taxon-name-part-type="family">Echiniscidae</tp:taxon-name-part></tp:taxon-name>) from Easter Island, Rapa Nui (Pacific Ocean, Chile) with the description of a new species, <italic><tp:taxon-name><tp:taxon-name-part taxon-name-part-type="genus">Bryodelphax</tp:taxon-name-part> <tp:taxon-name-part taxon-name-part-type="species">aaseae</tp:taxon-name-part></tp:taxon-name></italic>.</article-title> <source>Zootaxa</source> <volume>2343</volume>: <fpage>45</fpage>–<lpage>56</lpage>.</mixed-citation></ref><ref id="B25"><mixed-citation xmlns:xlink="http://www.w3.org/1999/xlink" xlink:type="simple">
          <person-group><name name-style="western"><surname>Pilato</surname><given-names>G</given-names></name><name name-style="western"><surname>Lisi</surname><given-names>O</given-names></name><name name-style="western"><surname>Binda</surname><given-names>MG</given-names></name></person-group> (<year>2010</year>) <article-title>Tardigrades of Israel with description of four new species.</article-title> <source>Zootaxa</source> <volume>2665</volume>: <fpage>1</fpage>–<lpage>28</lpage>.</mixed-citation></ref><ref id="B37"><mixed-citation xmlns:xlink="http://www.w3.org/1999/xlink" xlink:type="simple">
          <person-group><name name-style="western"><surname>Węglarska</surname><given-names>B</given-names></name></person-group> (<year>1959</year>) <article-title>Die Tardigraden (<tp:taxon-name><tp:taxon-name-part taxon-name-part-type="phylum">Tardigrada</tp:taxon-name-part></tp:taxon-name>) Polens. I. Tardigraden der Woiwodschaft Kraków.</article-title> <source>Acta Zoologica Cracoviensia</source> <volume>4</volume>: <fpage>699</fpage>–<lpage>745</lpage>.</mixed-citation></ref><ref id="B6"><mixed-citation xmlns:xlink="http://www.w3.org/1999/xlink" xlink:type="simple">
          <person-group><name name-style="western"><surname>Fontoura</surname><given-names>P</given-names></name><name name-style="western"><surname>Pilato</surname><given-names>G</given-names></name><name name-style="western"><surname>Lisi</surname><given-names>O</given-names></name></person-group> (<year>2008</year>) <article-title><tp:taxon-name><tp:taxon-name-part taxon-name-part-type="family">Echiniscidae</tp:taxon-name-part></tp:taxon-name> (<tp:taxon-name><tp:taxon-name-part taxon-name-part-type="phylum">Tardigrada</tp:taxon-name-part></tp:taxon-name>, <tp:taxon-name><tp:taxon-name-part taxon-name-part-type="class">Heterotardigrada</tp:taxon-name-part></tp:taxon-name>) from Faial and Pico Islands, the Azores, with the description of two new species.</article-title> <source>Zootaxa</source> <volume>1693</volume>: <fpage>49</fpage>–<lpage>61</lpage>.</mixed-citation></ref></ref-list></tp:taxon-treatment>
